# Supplementary material for: Serological Diagnosis of Brucella Infection in Cetaceans by Rapid Serum Agglutination Test and Competitive ELISA with Brucella abortus and Brucella ceti as Antigens
Source: Pathogens. 2025 Jan 2;14(1):26. doi: 10.3390/pathogens14010026 (PMC11768795; doi:10.3390/pathogens14010026)
Supplement: Supplementary file 1 [file pathogens-14-00026-s001.zip]

Archive with 1 entries (1 files):
- pathogens-3395787-supplementary.xls
