# Supplementary material for: Serological Diagnosis of Brucella Infection in Cetaceans by Rapid Serum Agglutination Test and Competitive ELISA with Brucella abortus and Brucella ceti as Antigens
Source: Pathogens. 2025 Jan 2;14(1):26. doi: 10.3390/pathogens14010026 (PMC11768795; doi:10.3390/pathogens14010026)
Supplement: Supplementary file 1 [file pathogens-14-00026-s001.zip › pathogens-3395787-supplementary.xls]

## Sheet: Suppl. Table S1
Supplementary Table S1. Results of RBT and c-ELISA with Brucella negative and positive samples
N° sample	Year of collection	ID	Species	Sample type	Supplier	RBT B. ceti	RBT B. abortus	C-ELISA B. ceti	C-ELISA B. abortus	Brucella isolation	PCR Brucella	Results of microbiological and virological analyses
NEGATIVE SAMPLES
1	2015	144865	S. coeruleoalba	Cerebrospinal fluid	IZSMe	Pos	Pos	Neg	Neg	Neg	-
				Serum		Neg	Pos	Neg	Neg	Neg	-
2	2016	96755	S. coeruleoalba	Serum	IZSPLV	Pos	Pos	Neg	Neg	Neg	Neg
3	2016	20250	S. coeruleoalba	Serum	IZSPLV	Neg	Pos	Neg	Neg	Neg	Neg
				Blood		Hemolytic	Hemolytic	Neg	Neg	Neg	Neg
				Aqueous humor		Pos	Pos	Neg	Neg	Neg	Neg
4	2016	14879	S. coeruleoalba	Blood	IZSPLV	Pos	Pos	Neg	Neg	Neg	Neg
5	2016	104590	S. coeruleoalba	Serum	IZSMe	Pos	Pos	Neg	Neg	Neg	-
6	2016	101387	S. coeruleoalba	Serum	IZSMe	Pos	Pos	Neg	Neg	Neg	-
7	2017	26823	S. coeruleoalba	Serum	IZSPLV	Neg	Pos	Neg	Neg	Neg	Neg
8	2017	90704	S. coeruleoalba	Serum	IZSPLV	Pos	Pos	Neg	Neg	Neg	Neg
9	2017	95842	S. coeruleoalba	Serum	IZSPLV	Hemolytic	Hemolytic	Neg	Neg	Neg	Neg
10	2017	78983	S. coeruleoalba	Blood	IZSPLV	Neg	Pos	Neg	Neg	Neg	Neg
11	2018	9793	S. coeruleoalba	Serum	IZSMe	Hemolytic	Hemolytic	Neg	Neg	Neg	Neg
12	2018	106163	S. coeruleoalba	Serum	IZSPLV	Neg	Pos	Neg	Neg	Neg	Neg
13	2018	5386	S. coeruleoalba	Serum	IZSPLV	Neg	Pos	Neg	Neg	Neg	Neg
14	2018	5129	S. coeruleoalba	Blood	IZSPLV	Neg	Pos	Neg	Neg	Neg	Neg
15	2018	50099	S. coeruleoalba	Blood	IZSPLV	Neg	Pos	Neg	Neg	Neg	Neg	Positive for Listeria welshimeri and Toxoplasma gondii. Negative for Salmonella spp
				Pericardial fluid		Neg	Neg	Neg	Neg	Neg	Neg	Positive for Listeria welshimeri and Toxoplasma gondii. Negative for Salmonella spp
16	2019	87854	S. coeruleoalba	Serum	IZSMe	Pos	Pos	Neg	Neg	Neg	Neg
17	2019	67143	S. coeruleoalba	Serum	IZSMe	Pos	Pos	Neg	Neg	Neg	Neg
18	2019	81694	S. coeruleoalba	Blood	IZSPLV	Hemolytic	Hemolytic	Neg	Neg	Neg	Neg	Negative for Salmonella spp, Listeria spp, Toxoplasma gondii
19	2019	62877	S. coeruleoalba	Blood	IZSPLV	Hemolytic	Hemolytic	Neg	Neg	Neg	Neg	Negative for Salmonella spp and Toxoplasma gondii. Positive for Morbillivirus
20	2020	77897	S. coeruleoalba	Pericardial fluid	IZSPLV	Neg	Pos	Neg	Neg	Neg	Neg
				Serum		Neg	Pos	Neg	Neg	Neg	Neg
				Blood		Hemolytic	Hemolytic	Neg	Neg	Neg	Neg
21	2020	80029	S. coeruleoalba	Blood	IZSPLV	Hemolytic	Hemolytic	Neg	Neg	Neg	Neg
				Serum		Pos	Pos	Neg	Neg	Neg	Neg
22	2020	60669	S. coeruleoalba	Cerebrospinal fluid	IZSPLV	Neg	Neg	Neg	Neg	Neg	Neg
				Pericardial fluid		Neg	Neg	Neg	Neg	Neg	Neg
				Aqueous humor		Neg	Pos	Neg	Neg	Neg	Neg
23	2020	77517	S. coeruleoalba	Blood	IZSPLV	Hemolytic	Hemolytic	Neg	Neg	Neg	Neg
				Aqueous humor		Pos	Pos	Neg	Neg	Neg	Neg
24	2020	63558	S. coeruleoalba	Cerebrospinal fluid	IZSPLV	Neg	Pos	Neg	Neg	Neg	Neg
25	2020	28000	S. coeruleoalba	Serum	IZSMe	Neg	Pos	Neg	Neg	Neg	Neg
26	2020	27067	S. coeruleoalba	Serum	IZSMe	Pos	Pos	Neg	Neg	Neg	Neg
27	2020	58030	S. coeruleoalba	Serum	IZSMe	Pos	Pos	Neg	Neg	Neg	Neg
28	2020	90983	S. coeruleoalba	Serum	IZSMe	Pos	Pos	Neg	Neg	Neg	Neg
29	2020	40328	S. coeruleoalba	Serum	IZSMe	Pos	Pos	Neg	Neg	Neg	Neg
30	2020	101476	S. coeruleoalba	Serum	IZSMe	Pos	Pos	Neg	Neg	Neg	Neg
31	2020	58034	S. coeruleoalba	Serum	IZSMe	Pos	Pos	Neg	Neg	Neg	Neg
32	2020	90959	S. coeruleoalba	Serum	IZSMe	Pos	Pos	Neg	Neg	Neg	Neg
33	2020	108175	S. coeruleoalba	Serum	IZSMe	Neg	Pos	Neg	Neg	Neg	Neg
34	2020	77381	S. coeruleoalba	Serum	IZSMe	Pos	Neg	Neg	Neg	Neg	Neg
35	2020	55654	S. coeruleoalba	Blood	IZSPLV	Pos	Neg	Neg	Neg	Neg	Neg
				Cerebrospinal fluid		Neg	Neg	Neg	Neg	Neg	Neg
1	2015	31989	T. truncatus	Serum	IZSAM	Hemolytic	Hemolytic	Neg	Neg	Neg	Neg	Negative for Morbillivirus
2	2015	32058	T. truncatus	Serum	IZSAM	Pos	Pos	Neg	Neg	Neg	Neg	Negative for Morbillivirus
3	2015	30047	T. truncatus	Serum	IZSAM	Neg	Pos	Neg	Neg	Neg	Neg	Positive for Coccobacilli Gram negative, Proteus mirabilis, Mycoplasma spp
4	2015	27300	T. truncatus	Serum	IZSAM	Pos	Pos	Neg	Neg	Neg	Neg	Positive for Coccobacilli Gram negative and Edwardsiella tarda
5	2015	10083	T. truncatus	Serum	IZSAM	Pos	Pos	Neg	Neg	Neg	Neg	Negative for Morbillivirus
6	2017	17795	T. truncatus	Serum	IZSAM	Pos	Pos	Neg	Neg	Neg	Neg	Negative for Morbillivirus, Clostridium perfringens, Clostridium spp. Positive for Zalophotrema spp. eggs
7	2017	24313	T. truncatus	Serum	IZSAM	Pos	Pos	Neg	Neg	Neg	Neg	Negative for Morbillivirus
8	2017	16145	T. truncatus	Serum	IZSAM	Neg	Pos	Neg	Neg	Neg	Neg	Negative for Morbillivirus
9	2019	42472	T. truncatus	Blood	IZSPLV	Pos	Pos	Neg	Neg	Neg	Neg	Negative for Toxoplasma gondii and Salmonella spp
10	2019	59260	T. truncatus	Blood	IZSPLV	Hemolytic	Hemolytic	Neg	Neg	Neg	Neg	Negative for Salmonella spp and Listeria spp. Positive for Toxoplasma gondii
				Pericardial fluid		Neg	Pos	Neg	Neg	Neg	Neg
				Aqueous humor		Pos	Pos	Neg	Neg	Neg	Neg
11	2019	44599	T. truncatus	Blood	IZSPLV	Hemolytic	Hemolytic	Neg	Neg	Neg	Neg	Positive for Toxoplasma gondii
				Pericardial fluid		Pos	Pos	Neg	Neg	Neg	Neg
12	2020	134979	T. truncatus	Serum	IZSMe	Neg	Neg	Neg	Neg	Neg	Neg
13	2020	51352	T. truncatus	Serum	IZSPLV	Neg	Neg	Neg	Neg	Neg	Neg
				Blood		Pos	Neg	Neg	Neg	Neg	Neg
				Tracheal fluid		Pos	Pos	Neg	Neg	Neg	Neg
14	2021	290553	T. truncatus	Serum	IZSAM	Neg	Neg	Neg	Neg	Neg	Neg	Negative for Coronavirus, Morbillivirus, Listeria spp., Toxoplasma gondii
15	2021	309172	T. truncatus	Serum	IZSAM	Hemolytic	Hemolytic	Pos	Pos	Neg	Neg	Negative for Morbillivirus, Listeria spp. and L. monocytogenes, Toxoplasma gondii. Positive for Photobacterium damselae, Vibrio spp. and V. parahaemolyticus, Anisakis spp. eggs.
16	2023	11477	T. truncatus	Serum	IZSAM	Pos	Pos	Pos	Pos	Neg	Neg	Negative for Parvovirus, Morbillivirus, Influenza type A, Toxoplasma gondii
1	2016	6361	G. griseus	Serum	IZSMe	Hemolytic	Hemolytic	Neg	Neg	Neg	Neg
1	2015	130463	Z. cavirostris	Serum	IZSMe	Hemolytic	Hemolytic	Neg	Neg	Neg	-
2	2020	70726	Z. cavirostris	Cerebrospinal fluid	IZSPLV	Hemolytic	Hemolytic	Neg	Neg	Neg	Neg
				Blood		Pos	Pos	Neg	Neg	Neg	Neg
1	2020	89879	G. melas	Cerebrospinal fluid	IZSPLV	Pos	Pos	Neg	Neg	Neg	Neg
				Pericardial fluid		Neg	Pos	Neg	Neg	Neg	Neg
				Blood		Neg	Pos	Neg	Neg	Neg	Neg
POSITIVE SAMPLES
1	2017	16769	S. coeruleoalba	Serum	IZSPLV	Neg	Pos	Pos	Pos	Pos	Pos
2	2019	2785	S. coeruleoalba	Serum	IZSAM	Hemolytic	Hemolytic	Pos	Pos	Pos	Pos	Positive for Morbillivirus, Aeromonas hydrophila/caviae, Phyllobotrium delphinii, Monorygma grimaldii, Anisakis spp.(Grattarola et al., 2023)
3	2019	115802	S. coeruleoalba	Serum	IZSMe	Pos	Neg	Neg	Neg	Pos	Pos
4	2020	108174	S. coeruleoalba	Serum	IZSMe	Pos	Pos	Neg	Neg	Neg	Pos	Note: Only the nervous central system resulted positive for Brucella spp. by PCR; no hystological analysis data available.
5	2021	260676	S. coeruleoalba	Serum	IZSAM	Pos	Pos	Pos	Pos	Pos	Pos	Negative for Toxoplasma gondii and Morbillivirus
6	2022	37368	S. coeruleoalba	Serum	IZSAM	Pos	Pos	Pos	Pos	Pos	Neg	CFT Brucella spp.>=160; Brucella ceti isolated from cerebrospinal fluid. Negative for Listeria spp, Toxoplasma gondii, Morbillivirus, Coronavirus.

## Sheet: Suppl. Table S2
Supplementary Table S2. Results of RBT and c-ELISA with samples with unknown status
N° sample	Year of collection	ID	Species	Sample type	Supplier	RBT B. ceti	RBT B. abortus	C-ELISA B. ceti	C-ELISA B. abortus	Brucella isolation	PCR Brucella
1	2012	33338	S. coeruleoalba	Serum	IZSMe	Pos	Pos	Neg	Neg	-	-
2	2013	3190	S. coeruleoalba	Serum	IZSMe	Hemolytic	Hemolytic	Neg	Neg	-	-
3	2013	7777	S. coeruleoalba	Serum	IZSMe	Hemolytic	Hemolytic	Neg	Neg	-	-
4	2013	17292	S. coeruleoalba	Serum	IZSMe	Hemolytic	Hemolytic	Neg	Neg	-	-
5	2014	14857	S. coeruleoalba	Serum	IZSMe	Hemolytic	Hemolytic	Pos	Pos	-	-
6	2014	102506	S. coeruleoalba	Serum	IZSMe	Neg	Pos	Neg	Neg	-	-
7	2016	4414	S. coeruleoalba	Serum	IZSMe	Hemolytic	Hemolytic	Neg	Neg	-	-
8	2016	42380	S. coeruleoalba	Serum	IZSMe	Pos	Pos	Neg	Neg	-	-
9	2016	28026	S. coeruleoalba	Serum	IZSMe	Pos	Pos	Neg	Neg	-	-
10	2016	31398	S. coeruleoalba	Serum	IZSMe	Hemolytic	Hemolytic	Neg	Neg	-	-
